# Supplementary material for: Concordance of Chest Radiography and Chest Computed Tomography Findings in Patients with Hematologic Malignancy and Invasive Mucormycosis: What Are the Prognostic Implications?
Source: J Fungi (Basel). 2024 Oct 9;10(10):703. doi: 10.3390/jof10100703 (PMC11508256; doi:10.3390/jof10100703)
Supplement: Supplementary file 1 [file jof-10-00703-s001.zip]

Archive with 1 entries (1 files):
- jof-3192418-supplementary.pdf
